# Supplementary material for: Isolation and Identification of Fusarium spp., the Causal Agents of Onion (Allium cepa) Basal Rot in Northeastern Israel
Source: Biology (Basel). 2020 Apr 2;9(4):69. doi: 10.3390/biology9040069 (PMC7236657; doi:10.3390/biology9040069)
Supplement: Supplementary file 1 [file biology-09-00069-s001.zip]

Archive with 1 entries (1 files):
- biology-753970-supplementary.txt
