# Supplementary material for: Isolation and Identification of Fusarium spp., the Causal Agents of Onion (Allium cepa) Basal Rot in Northeastern Israel
Source: Biology (Basel). 2020 Apr 2;9(4):69. doi: 10.3390/biology9040069 (PMC7236657; doi:10.3390/biology9040069)
Supplement: Supplementary file 1 [file biology-09-00069-s001.zip › biology-753970-supplementary.txt]

>B1_E1E2
CCGTCTGATGATATGTTAGTATGAGGAAGTAGGATGGAGTATGAGCGACAACATACCAATGACGGT
GACATAGTAGCGAGGAGTCTCGAACTTCCAGAGAGCAATATCGATGGTGATACCACGCTCACGCTCGGCCTTGAGCTTGT
CAAGAACCCAGGCGTACTTGAAGGAACCCTTACCGAGCTCAGCGGCTTCCTATTGTCGAATGGTTAGTCGCTGCTTGACA
CGTGACAATGCGCTCATTGAGGTTGTGGACAGGAAAGGGCAAAAACGCGCCCATCGCTCGAGTGGCGGGGTAAATGCCCC
ACCAAAAAAATTACGGTCATATCGCAAAATTTTTGGTCTCGAGCGGGGTAGCAGGCACGTTTCGAATCGCAAGTGAAATC
GGTGGGCAGAGGACGCGCGATCGAAGGGAAAGTGACTAACCTTCTCGAACTTCTCGATGGTTCGCTTGTCGATACCACCG
CACTGGTAGATCAAGTGACCGGTCTGTGAAGCGATGTCAGCATATTGTCTTCCAAGATGTACCCCGCCAGATCTTGGTCA
GGATCACGATGGCAGATAAGCTCATCGTCCAGGGTAGTACTCACAGTGGTCGACTTGCCAGAGTCGACGTGGCCGATGAC
GACGACGTTAAGGTGAGTCTTGTCTNCNTTTNNNCCTT
>B5_E1E2
CGTCTGAGTAATATGTTAGTACGAAGAGTAGTAAAATGAAGCATGAGCGACAACATACCAATG
ACGGTGACATAGTAGCGAGGAGTCTCGAACTTCCAGAGAGCAATATCGATGGTGATACCACGCTCACGCTCGGCCTTGAG
CTTGTCAAGAACCCAGGCGTACTTGAAGGAACCCTTACCGAGCTCAGCGGCTTCCTATGGTCGAATGGTCAGTGACTGCT
CAACACGTGACGATGCGCTCAGTGAGGTTGTGGGAATGGGAGAGGGCAGAAACGCGCATCGCTCGAGTGGCGGGGTAAAT
GCCCCACCAAAAAAAAATTACGGTCATATCGCAAAATTTTTGGTCTCGAGCGGGGTAGCGGGCACGTTTCGAGTCGTAGG
GGAAGTCGATGGACAAAGGACGCGCGATCGAAGGGAGAGTGACTAACCTTCTCGAACTTCTCGATGGTTCGCTTGTCGAT
ACCACCGCACTGGTAGATCAAGTGACCGGTCTGTCAAGCTATGTCAGCATGTTGTCTTTTGAGAAATACCCCGCCAGGTC
TTGGTCAGGATTACGATGGCAGATAAGCTCATCATCGATGGTAGTACTCACAGTGGTCGACTTGCCAGAGTCGACGTGGC
CGATGACGACGACGTTAAGGTGAGTCTTGTCCTCCTTTANCCNA
>B7_E1E2
CGTCTGAGTAATATGTTAGTACGAAGAGTAGTAAAATGAAGCATGAGCGACAACATACCAATGA
CGGTGACATAGTAGCGAGGAGTCTCGAACTTCCAGAGAGCAATATCGATGGTGATACCACGCTCACGCTCGGCCTTGAGC
TTGTCAAGAACCCAGGCGTACTTGAAGGAACCCTTACCGAGCTCAGCGGCTTCCTATGGTCGAATGGTCAGTGACTGCTC
AACACGTGACGATGCGCTCAGTGAGGTTGTGGGAATGGGAGAGGGCAGAAACGCGCATCGCTCGAGTGGCGGGGTAAATG
CCCCACCAAAAAAAAATTACGGTCATATCGCAAAATTTTTGGTCTCGAGCGGGGTAGCGGGCACGTTTCGAGTCGTAGGG
GAAGTCGATGGACAAAGGACGCGCGATCGAAGGGAGAGTGACTAACCTTCTCGAACTTCTCGATGGTTCGCTTGTCGATA
CCACCGCACTGGTAGATCAAGTGACCGGTCTGTCAAGCTATGTCAGCATGTTGTCTTTTGAGAAATACCCCGCCAGGTCT
TGGTCAGGATTACGATGGCAGATAAGCTCATCATCGATGGTAGTACTCACAGTGGTCGACTTGCCAGAGTCGACGTGGCC
GATGACGACGACGTTAAGGTGAGTCTTGTCNNNTTTNNCCCANA
>B8_E1E2
CGGCCNGTCGANTCTGGCAAGTCGACCACTGTGAGTACTCTCCTCGACAATGAGTTTA
TCTGCCATCGTCAATCCCGACCAAGACCTGGTGGGGTATTTCTCAAAGTCAACATACTGACATCGTTTCACAGACCGGTC
ACTTGATCTACCAGTGCGGTGGTATCGATAAGCGAACCATCGAGAAGTTCGAGAAGGTTAGTCACTTTCCCTTCGATCGC
GCGTCCTTTGCCCATCGATTTCCCCTACGACTCGAAGCGTGCCCGCTACCCCGCTCGAGACCAAGAATCTTGCAATATGA
CCGTAATTTTTTTGGTGGGGCACTTACCCCGCCACTTGAGCGACGGGAGCGTTTGCCCTCTTAACCATTCTCACAACCTC
AATGAGTGCGTCGTCACGTGTCAAGCAGTCACTAACCATTCAACAATAGGAAGCCGCTGAGCTCGGTAAGGGTTCCTTCA
AGTACGCCTGGGTTCTTGACAAGCTCAAGGCCGAGCGTGAGCGTGGTATCACCATCGATATTGCTCTCTGGAAGTTCGAG
ACTCCTCGCTACTATGTCACCGTCATTGGTATGTTGTCGCTCATGCTTCATTCTACTTCTCTTCGTACTAACATATCACT
CAGACGCTCCCGGTCACCGTGATTTCATCAAGAACATGATCACTGGTACTTCCA
>B14_E1E2
CGGCNNGTCGANTCTGGCAAGTCGACCACTGTGAGTACTCTCCTCGACAATGAGTTTAT
CTGCCATCGTCAATCCCGACCAAGACCTGGTGGGGTATTTCTCAAAGTCAACATACTGACATCGTTTCACAGACCGGTCA
CTTGATCTACCAGTGCGGTGGTATCGATAAGCGAACCATCGAGAAGTTCGAGAAGGTTAGTCACTTTCCCTTCGATCGCG
CGTCCTTTGCCCATCGATTTCCCCTACGACTCGAAGCGTGCCCGCTACCCCGCTCGAGACCAAGAATCTTGCAATATGAC
CGTAATTTTTTTGGTGGGGCACTTACCCCGCCACTTGAGCGACGGGAGCGTTTGCCCTCTTAACCATTCTCACAACCTCA
ATGAGTGCGTCGTCACGTGTCAAGCAGTCACTAACCATTCAACAATAGGAAGCCGCTGAGCTCGGTAAGGGTTCCTTCAA
GTACGCCTGGGTTCTTGACAAGCTCAAGGCCGAGCGTGAGCGTGGTATCACCATCGATATTGCTCTCTGGAAGTTCGAGA
CTCCTCGCTACTATGTCACCGTCATTGGTATGTTGTCGCTCATGCTTCATTCTACTTCTCTTCGTACTAACATATCACTC
AGACGCTCCCGGTCACCGTGATTTCATCAAGAACATGATCACTGGTACTTCCA
>B16_E1E2
CGGNANNTCGACTCTGGCAAGTCGACCACTGTGAGTACTACCATCGATGATGAGCTTATCTG
CCATCGTAATCCTGACCAAGACCTGGCGGGGTATTTCTCAAAAGACAACATGCTGACATAGCTTGACAGACCGGTCACTT
GATCTACCAGTGCGGTGGTATCGACAAGCGAACCATCGAGAAGTTCGAGAAGGTTAGTCACTCTCCCTTCGATCGCGCGT
CCTTTGTCCATCGACTTCCCCTACGACTCGAAACGTGCCCGCTACCCCGCTCGAGACCAAAAATTTTGCGATATGACCGT
AATTTTTTTGGTGGGGCATTTACCCCGCCACTCGAGCGATGCGCGTTTCTGCCCTCTCCCATTCCCACAACCTCACTGAG
CGCATCGTCACGTGTTGAGCAGTCACTGACCATTCGACCATAGGAAGCCGCTGAGCTCGGTAAGGGTTCCTTCAAGTACG
CCTGGGTTCTTGACAAGCTCAAGGCCGAGCGTGAGCGTGGTATCACCATCGATATTGCTCTCTGGAAGTTCGAGACTCCT
CGCTACTATGTCACCGTCATTGGTATGTTGTCGCTCATGCTTCATTTTACTACTCTTCGTACTAACATATTACTCAGACG
CTCCCGGTCACCGTGATTTCATCAAGAACATGATCACTGNANNTTCC
>B1_BETA-Tubulin
CGNNCTGGNCTNNNNGAATTGTNGGGGCGNTTNNNCTGACCGANGGCCCCAGCACGGACAGCGTCCATGGT
ACCAGGCTCAAGATCGACGAGGACGGCTCGGGGAACATACTTGTTGCCAGAGGCCTAGTTGTGTGAGCTTGTGGATTATT
GGCATTGACTGTTAAGGCATACCTCGTTGAAGTAGACACTCATGCGCTCGAGCTGGAGCTCGGAGGTACCGTTGTAGACA
CCATTGCTGTCGAGGCCGTGCTCGCCAGAGATGGTTTGCCAGAAAGCAGCACCAATTTGGTTACCCTGATAAACGTTGTG
AGCATCCCCCGCATGCGACGTTGAGGAAGCGATGAGCACTTACGCACTGACCGGTCTGGAGGTGAACCTATCGTAGAGAA
AAGATCTGATTAGCTTCTTCGTCTTGACAGAAGGTAGGTTAAAGCTGCTAGCTATCGTGCAATGTCGTTGAGCTGCCACC
ACCCAGCGGGGTAGAATCAGGGGCACGGTAAACTCAACGCGTGCAACAGCACAATACGAACTCTAAAAGAGAGGTACTTA
CAATCTCACGCATGTTA
>B5_BETA-Tubulin
CCGCNTGGCCTNTAAANCTTTGAANGGNGGTTTTTAGGTGACCNATGNCCAAAGCACGGACGGCGTCCATGG
TACCAGGCTCGAGATCGACGAGGACGGCTCGGGGAACATACTTGTTGCCAGAGGCCTAGTTGTGTGAGCTTGGGAATTCT
TGACATTGACTGCTAATGCACACCTCGTTGAAGTAAACACTCATGCGCTCGAGCTGAAGCTCAGAGGTGCCGTTGTAGAC
ACCATTGCTGTCGAGGCCGTGCTCGCCAGAGATGGTTTGCCAGAAAGCAGCACCAATTTGGTTACCCTGATAAACACTGT
AAGTATCCCCTGCATGCGACGTTGAGGAAGCGATGAGCACTTACGCACTGACCGGTCTGGAGGTGAACCTGTCGTAGAGA
AAAGATCTGATTAGCTTCTTCGTCTTGACAGAAGTTATGTTAAAGCTGCTAGCTATCTATCATGCATTGTCGTTGAGCTG
CCACCGCCCAGCGGGGTAGAATCAGGGGCACGATAAACTCAACGCGTGCAACAGCACAACACGAACTTAAAAAGAGAGGT
ACTTACAATCTCACGCATGTTA
>B7_BETA-Tubulin
TCTGGNCTNNNANCNNTNTNNTTTGTGCAAGTANCTGACCGAAGNCCCAGCACGGACGGCGTCCATGG
TACCAGGCTCGAGATCGACGAGGACGGCTCGGGGAACATACTTGTTGCCAGAGGCCTAGTTGTGTGAGCTTGGGAATTCT
TGACATTGACTGCTAATGCACACCTCGTTGAAGTAAACACTCATGCGCTCGAGCTGAAGCTCAGAGGTGCCGTTGTAGAC
ACCATTGCTGTCGAGGCCGTGCTCGCCAGAGATGGTTTGCCAGAAAGCAGCACCAATTTGGTTACCCTGATAAACACTGT
AAGTATCCCCTGCATGCGACGTTGAGGAAGCGATGAGCACTTACGCACTGACCGGTCTGGAGGTGAACCTGTCGTAGAGA
AAAGATCTGATTAGCTTCTTCGTCTTGACAGAAGTTATGTTAAAGCTGCTAGCTATCTATCATGCATTGTCGTTGAGCTG
CCACCGCCCAGCGGGGTAGAATCAGGGGCACGATAAACTCAACGCGTGCAACAGCACAACACGAACTTAAAAAGAGAGGT
ACTTACAATCTCACGCNATGTTA
>B8_BETA-Tubulin
ATGNNCGAAACGAANTTGTCGGGACGGAAGAGCTGACCGAAGGGACCAGCACGGACGGCGTCCATGGT
ACCAGGCTCAAGATCGACGAGGACGGCTCGGGGAACATACTTGTTGCCAGAGGCCTAGTTGTGTGAGCTTGGGAATTCTT
GACATTGACTGTTAATGCATACCTCGTTGAAGTAGACACTCATGCGCTCGAGCTGGAGCTCGGAGGTACCGTTGTAGACA
CCATTGCTGTCGAGGCCGTGCTCGCCAGAGATGGTTTGCCAGAAAGCAGCACCGATTTGGTTACCCTGATAAACATTGTG
AGCATCCCCCGCATGCGACGTTGAGGAAGCGATGAGCACTTACGCACTGACCGGTCTGGAGGTGAACCTATTGTAGAGAA
GAGATCTGATTAGCTTCTTGTCTTGACAGAAGGTATGGTAAAGCTGGTAGCTATCGTGCATCGTCGTTGAGCTGCCACCG
CCCAGCGGGGTAGAATCAGGGGCATGATAAACTCAACGCGTGCAACAGCACAACACGAACTTAAAAAGAGAGGTACTTAC
AATCTCACGCATGTTA
>B14_BETA-Tubulin
TGANCGAANCGNNNNNTGNCGGGGANNNNNNGANCTGNCATNGAAGGGACCAGCACGGACGGCGTC
CATGGTACCAGGCTCAAGATCGACGAGGACGGCTCGGGGAACATACTTGTTGCCAGAGGCCTAGTTGTGTGAGCTTGGGA
ATTCTTGACATTGACTGTTAATGCATACCTCGTTGAAGTAGACACTCATGCGCTCGAGCTGGAGCTCGGAGGTACCGTTG
TAGACACCATTGCTGTCGAGGCCGTGCTCGCCAGAGATGGTTTGCCAGAAAGCAGCACCGATTTGGTTACCCTGATAAAC
ATTGTGAGCATCCCCCGCATGCGACGTTGANGAAGCGATNNNCACTNCCCCCCNNACCGGTCTGGAGGTGAACCTATTGT
AAAGAAGAAATCTGATTAGCTTCTTGTCTTGCCGAANGTATGGGAAAGCTGGTNNCTATCGTGCCTCGANNAGNGAACCG
CCACCGCCCANCGGGGTGGAANGCTGTGATTAATNAAACGCGCGC
>B16_BETA-Tubulin
TGANCAAAACAANNTTGTCNGTACGGAAGANCTGACCGAAGGGACCAGCACGGACGGCGTCCATGGTA
CCAGGCTCGAGATCGACGAGGACGGCTCGGGGAACATACTTGTTGCCAGAGGCCTAGTTGTGTGAGCTTGGGAATTCTTG
ACATTGACTGCTAATGCACACCTCGTTGAAGTAAACACTCATGCGCTCGAGCTGAAGCTCAGAGGTGCCGTTGTAGACAC
CATTGCTGTCGAGGCCGTGCTCGCCAGAGATGGTTTGCCAGAAAGCAGCACCAATTTGGTTACCCTGATAAACACTGTAA
GTATCCCCTGCATGCGACGTTGAGGAAGCGATGAGCACTTACGCACTGACCGGTCTGGAGGTGAACCTGTCGTAGAGAAA
AGATCTGATTAGCTTCTTCGTCTTGACAGAAGTTATGTTAAAGCTGCTAGCTATCTATCATGCATTGTCGTTGAGCTGCC
ACCGCCCAGCGGGGTAGAATCAGGGGCACGATAAACTCAACGCGTGCAACAGCACAACACGAACTTAAAAAGAGAGGTAC
TTACAATCTCACGCATGTT
>B1_ITS
CTCCAAACCCCTGTGAACATACCAATTGTTGCCTCGGCGGATCAGCCCGCTCCCGGTA
AAACGGGACGGCCCGCCAGAGGACCCCTAAACTCTGTTTCTATATGTAACTTCTGAGTAAAACCATAAATAAATCAAAAC
TTTCAACAACGGATCTCTTGGTTCTGGCATCGATGAAGAACGCAGCAAAATGCGATAAGTAATGTGAATTGCAGAATTCA
GTGAATCATCGAATCTTTGAACGCACATTGCGCCCGCCAGTATTCTGGCGGGCATGCCTGTTCGAGCGTCATTTCAACCC
TCAAGCCCCCGGGTTTGGTGTTGGGGATCGGCGAGCCCTTGCGGCAAGCCGGCCCCGAAATCTAGTGGCGGTCTCGCTGC
AGCTTCCATTGCGTAGTAGTAAAACCCTCGCAACTGGTACGCGGCGCGGCCAAGCCGTTAAACCCCCAACTTCTGAATGT
TGACCTCGGATCAGGTAGGAATACCCGCTGAACTTAAGCATATCAATAAGCGGAGGA
>B5_ITS
ACTNCCNACCCCTGTGAACATACCAATTGTTGCCTCGGCGGATCAGCCCGCTCCCGGT
AAAACGGGACGGCCCGCCAGAGGACCCCTAAACTCTGTTTCTATATGTAACTTCTGAGTAAAACCATAAATAAATCAAAA
CTTTCAACAACGGATCTCTTGGTTCTGGCATCGATGAAGAACGCAGCAAAATGCGATAAGTAATGTGAATTGCAGAATTC
AGTGAATCATCGAATCTTTGAACGCACATTGCGCCCGCCAGTATTCTGGCGGGCATGCCTGTTCGAGCGTCATTTCAACC
CTCAAGCCCTCGGGTTTGGTGTTGGGGATCGGCGAGCCCTTTGCGGCAAGCCGGCCCCGAAATCTAGTGGCGGTCTCGCT
GCAGCTTCCATTGCGTAGTAGTAAAACCCTCGCAACTGGTACGCGGCGCGGCCAAGCCGTTAAACCCCCAACTTCTGAAT
GTTGACCTCGGATCAGGTAGGAATACCCGCTGAACTTAAGCATATCAATAAGCGGAGGA
>B7_ITS
TCCAAACCCCTGTGAACATACCAATTGTTGCCTCGGCGGATCAGCCCGCTCCCGGTA
AAACGGGACGGCCCGCCAGAGGACCCCTAAACTCTGTTTCTATATGTAACTTCTGAGTAAAACCATAAATAAATCAAAAC
TTTCAACAACGGATCTCTTGGTTCTGGCATCGATGAAGAACGCAGCAAAATGCGATAAGTAATGTGAATTGCAGAATTCA
GTGAATCATCGAATCTTTGAACGCACATTGCGCCCGCCAGTATTCTGGCGGGCATGCCTGTTCGAGCGTCATTTCAACCC
TCAAGCCCTCGGGTTTGGTGTTGGGGATCGGCGAGCCCTTTGCGGCAAGCCGGCCCCGAAATCTAGTGGCGGTCTCGCTG
CAGCTTCCATTGCGTAGTAGTAAAACCCTCGCAACTGGTACGCGGCGCGGCCAAGCCGTTAAACCCCCAACTTCTGAATG
TTGACCTCGGATCAGGTAGGAATACCCGCTGAACTTAAGCATATCAATAAGCGGAGGAA
>B8_ITS
CNGNATTCCTACCTGANCCGAGTCACATTCAGAAGTTGGGGTTTAACGGCGTGGCCGCGACGATTACCAGTA
ACGAGGGTTTTACTACTACGCTATGGAAGCTCGACGTGACCGCCAATCAATTTGAGGAACGCGAATTAACGCGAGTCCCA
ACACCAAGCTGTGCTTGAGGGTTGAAATGACGCTCGAACAGGCATGCCCGCCAGAATACTGGCGGGCGCAATGTGCGTTC
AAAGATTCGATGATTCACTGAATTCTGCAATTCACATTACTTATCGCATTTTGCTGCGTTCTTCATCGATGCCAGAACCA
AGAGATCCGTTGTTGAAAGTTTTGATTTATTTATGGTTTTACTCAGAAGTTACATATAGAAACAGAGTTTAGGGGTCCTC
TGGCGGGCCGTCCCGTTTTACCGGGAGCGGGCTGATCCGCCGAGGCAACAAGTGGTATGTTCACAGGGGTTTGGGAGTTG
TAAACTCGGTAATGATCCCTCCGCAGGTTCACCTACGGAG
>B14_ITS
ATTCCTACCTGNNCCGAGTCNCATTCAGAAGTTGGGGTTTAACGGCGTGGCCGCGACGATTACCAGTAA
CGAGGGTTTTACTACTACGCTATGGAAGCTCGACGTGACCGCCAATCAATTTGAGGAACGCGAATTAACGCGAGTCCCAA
CACCAAGCTGTGCTTGAGGGTTGAAATGACGCTCGAACAGGCATGCCCGCCAGAATACTGGCGGGCGCAATGTGCGTTCA
AAGATTCGATGATTCACTGAATTCTGCAATTCACATTACTTATCGCATTTTGCTGCGTTCTTCATCGATGCCAGAACCAA
GAGATCCGTTGTTGAAAGTTTTGATTTATTTATGGTTTTACTCAGAAGTTACATATAGAAACAGAGTTTAGGGGTCCTCT
GGCGGGCCGTCCCGTTTTACCGGGAGCGGGCTGATCCGCCGAGGCAACAAGTGGTATGTTCACAGGGGTTTGGGAGTTGT
AAACTCGGTAATGATCCCTCCGCATGTTCACNTACGGAGGGATCATTACCGAGTTTACAACTCCCAAACCCCTGTGAACA
TACCACTTGTTGCCTCGGCGGATCAGCCCGCTCGGNTAAAACGGGACGGCGCNNAGGCACATAAACTCTGTTTCTATATG
TAACTTCTGAGTAAAACCATAAATAAATCAAAACTTTCACAACGGATCTCTTGGTTCTGGCATCGATGAAGAACGCANCA
AAATGCGATAAGTAATGTGAATTGCAGAAATTCANTGAAATCATCNAATCTTTGAACGCNCATTGCGCCGCCNGTATTTC
TGGCGGGCANGCTGTTCNAGCGTCATTTNANACCNANCAGCTTNGTGGTTNGGGAANNCGCGNTANTTTNNNTCTC
>B16_ITS
GNTATTCCTACCTGANCCGAGTCACATTCAGAAGTTGGGGGTTTAACGGCTTGGCCGCGCCGCGTACCA
GTTGCGAGGGTTTTACTACTACGCAATGGAAGCTGCAGCGAGACCGCCACTAGATTTCGGGGCCGGCTTGCCGCAAAGGG
CTCGCCGATCCCCAACACCAAACCCGAGGGCTTGAGGGTTGAAATGACGCTCGAACAGGCATGCCCGCCAGAATACTGGC
GGGCGCAATGTGCGTTCAAAGATTCGATGATTCACTGAATTCTGCAATTCACATTACTTATCGCATTTTGCTGCGTTCTT
CATCGATGCCAGAACCAAGAGATCCGTTGTTGAAAGTTTTGATTTATTTATGGTTTTACTCAGAAGTTACATATAGAAAC
AGAGTTTAGGGGTCCTCTGGCGGGCCGTCCCGTTTTACCGGGAGCGGGCTGATCCGCCGAGGCAACAAGTGGTATGTTCA
CAGGGGTTTGGGAGTTGTAAACTCGGTAATGATCCCTCCGCAGGTTCACCTACGGAGNGATCATTACCGAGTTTACAACT
CCAAACCCNTGTGAACATACCATTGTTGCCTCGGCGGANCACCCCCCCGGNAAAAGGGGANGNNCCCNCA
>B8_FOC_SIX3
GNTNCTCTATTACTGGGCTACCTGTGGGCGATGCCGATTCATCTATCGGTCAGCTCCAAGAACGGGGAAT
CCCATATTGCCTGTTTCCCGGCCGCCGGCCGTCTTCTACTTCATTTACTACGAGCTTCAGCACCGAACCTCTAGGTTATG
CTAGAACATTCTCCCGAAACCCTCCGTATGAGCGGGCTGGCAATTCGCTACTGAATTACCGCATTTATGAACGATTCTCC
ATTGGAGGCATACAAACTGTCATTGNGGTCGCACNNT
>B14_FOC_SIX3
GNTGCTCTATTACTGGGCTACCTGTGGGCGATGCCGATTCATCTATCGGTCAGCTCCAAGAACGGGGAA
TCCCATATTGCCTGTTTCCCGGCCGCCGGCCGTCTTCTACTTCATTTACTACGAGCTTCAGCACCGAACCTCTAGGTTAT
GCTAGAACATTCTCCCGAAACCCTCCGTATGAGCGGGCTGGCAATTCGCTACTGAATTACCGCATTTATGAACGATTCTC
CATTGGAGGCATACAAACTGTCATTGATGTCGCACCT
